# Supplementary material for: Genetic Effects of Grain Quality Enhancement in Indica Hybrid Rice: Insights for Molecular Design Breeding
Source: Rice (N Y). 2024 Jun 14;17:39. doi: 10.1186/s12284-024-00719-7 (PMC11178727; doi:10.1186/s12284-024-00719-7)
Supplement: Supplementary file 2 — Supplementary Material 2 [file 12284_2024_719_MOESM2_ESM.xlsx]

## Sheet: Table S1
Supplementary Table S1 Primers used to detect polymorphisms of targeted genes in this study
Gene	Locus name	Traits	Allelic variation	Position in gene	Marker name	Primer name	Primer sequence	Fluorescence signal	Genotyping type	Genotype	Phenotypic type
GS3	LOC9269602	Grain size	A		gs3-AA	RGs3-RT	GAAGGTCGGAGTCAACGGATTCAGCAGGCTGGCTTACTCTCTT	HEX	AA	gs3	Long grain size
			C			RGs3-RG	GAAGGTGACCAAGTTCATGCTCAGCAGGCTGGCTTACTCTCTG	FAM	CC	GS3	Short grain size
						RGs3-F	ACACATGCCCATCTCCCTCG
GW7	LOC_Os07g41200	Grain length; Grain width; Grain length width ratio	A	-90bp	GW7-90	GW7-90Fa	GAAGGTGACCAAGTTCATGCTCATCTCACGCGTCCCAAA	FAM	AA	gw7	Short and wide grain size
			G			GW7-90Fg	GAAGGTCGGAGTCAACGGATTCATCTCACGCGTCCCAAG	HEX	GG	GW7TFA	Long and narrow grain size
						GW7-90R	CAGCTCACGCACATCCAACT
GW7	LOC_Os07g41200	Grain length; Grain width; Grain length width ratio	T	-131bp	GW7-131	GW7-131Ft	GAAGGTGACCAAGTTCATGCTCGCACGCCATTGACACAT	FAM	TT	GW7TFA	Long and narrow grain size
			C			GW7-131Fc	GAAGGTCGGAGTCAACGGATTCGCACGCCATTGACACAC	HEX	CC	gw7	Short and wide grain size
						GW7-131R	AAGCCAAGGAGCAAGCAGA
GW8	LOC_Os08g41940	Grain size, shape and quality	CT		GW8-Amol	GW8-_AmolFc	GAAGGTGACCAAGTTCATGCTACTCCGATTGTGCTCTCTCTCTC	FAM	CT	gw8-Amol	Narrow grain size
			/			GW8-_AmolFt	GAAGGTCGGAGTCAACGGATTACTCCGATTGTGCTCTCTCTCTT	HEX	/	GW8	Wide grain size
						GW8-_AmolR	TCGATGGCCGTGGAGTTC
GW8	LOC_Os08g41940	Grain size, shape and quality	/		GW8-ProINDEL	gw8-ProINDEL-Rt	GAAGGTGACCAAGTTCATGCTCGCTCGCTGTAGCTCAGCTT	FAM	Del	gw8-ProINDEL	Narrow grain size
			AGCTGAGCTG			gw8-ProINDEL-Rc	GAAGGTCGGAGTCAACGGATTCGCTCGCTGTAGCTCAGCTC	HEX	In	GW8	Wide grain size
						gw8-ProINDEL-F	CAGTGTGTGCGTGCGTCAAC
Chalk5	LOC_Os05g06480	Grain chalkiness	AGT	-485bp	Chalk5-a	Chalk5a-Ft	GAAGGTCGGAGTCAACGGATTCAGACGGTGCCGTTTGTAGT	HEX	TT	Chalk5	High grain chalkiness
			TGC			Chalk5a-Fc	GAAGGTGACCAAGTTCATGCT CAGACGGTGCCGTTTGTTGC	FAM	CC	chalk5	Low grain chalkiness
						Chalk5a-R	TTTGTCACTGTCTTCTATCTCACC
Chalk5	LOC_Os05g06480	Grain chalkiness	T	-721bp	Chalk5-b	Chalk5b-FT	GAAGGTCGGAGTCAACGGATT AGAGAGAAGTGCCAAGGATCTGT	HEX	TT	chalk5	Low grain chalkiness
			C			Chalk5b-FC	GAAGGTGACCAAGTTCATGCT AGAGAGAAGTGCCAAGGATCTGC	FAM	CC	Chalk5	High grain chalkiness
						Chalk5b-R1	TGCATCTAGCTACCTTCATTTCG
Wx	LOC_Os06g04200	Amylose content	T		Wx-b	Wx-b-Ft	GAAGGTCGGAGTCAACGGATT CATCAGGAAGAACATCTGCAAGT	HEX	TT	Wxb	Low amylose content
			G			Wx-b-Fg	GAAGGTGACCAAGTTCATGCT ATCAGGAAGAACATCTGCAAGG	FAM	GG	Wxa	High amylose content
						Wx-b-R	GATCTGAATAAGAGGGGAAACAAA
ALK	LOC_Os06g12450	Gelatinization temperature	TT	+2339bp	ALK-TT	alk-Ftt	GAAGGTGACCAAGTTCATGCT TACAAGGAGAGCTGGAGGGGtt	FAM	TT	ALKTT	Low gelatinization temperature
			GC			alk-Fgc	GAAGGTCGGAGTCAACGGATT TACAAGGAGAGCTGGAGGGGgc	HEX	GC	ALKGC	High gelatinization temperature
						alk-R	CTGAGGTCCTGCGACATGC
fgr	LOC_Os08g32870	Rice fragrance	AAAAGATTATGGC	+730bp	fgr(E7)	RFGR-Rn	GAAGGTCGGAGTCAACGGATT TAACCATAGGAGCAGCTGAAGC	HEX	GC	FGR	No fragrance
			TA-----TAT---			RFGR-Rp	GAAGGTGACCAAGTTCATGCT TAACCATAGGAGCAGCTGAAAT	FAM	AT	fgr	Fragrance
						RFGR-F	CTGTTAGGTTGCATTTACTGGGAG

## Sheet: Table S2
Supplementary Table S2 Genotyping of targeted genes in 214 rice variety
Variety name	Origin	Variety Group	Line Group1	Genotyping type
				gs3-AA	GW7-90	GW7-131	GW8-Amol	GW8-ProINDEL	Chalk5a	Chalk5b	Wx-b	ALK-TT	fgr(E7)
181B	Guangxi, China	Indica	B	AA	GG	TT	CT	In	CC	TT	TT	TT	AT
Ⅱ-32B	Hunan, China	Indica	B	CC	GG	TT	/	In	TT	CC	TT	TT	GC
American jasmine	America	Indica	C	AA	AA	CC	/	In	CC	TT	TT	TT	GC
Amol3(SonA)	Iran	Indica	C	AA	AA	CC	CT	In	CC	TT	GG	TT	GC
AnfengB	Guangdong, China	Indica	B	AA	AA	CC	/	In	TT	CC	GG	GC	GC
Baixiang139	Guangxi, China	Indica	C	AA	AA	CC	/	In	CC	TT	TT	TT	GC
BG367	Bangladesh	Indica	C	CC	AA	CC	/	In	CC	TT	GG	GC	GC
Bing4114	Guangdong, China	Indica	R	AA	AA	CC	/	In	TT	CC	TT	TT	GC
BoⅡB	Guangxi, China	Indica	B	CC	AA	CC	/	In	TT	CC	GG	GC	GC
BoⅢB	Guangxi, China	Indica	B	CC	AA	CC	/	In	TT	CC	GG/TT	GC	GC
BoB	Guangxi, China	Indica	B	CC	Unidentified	CC	/	In	TT	CC	GG	GC	GC
BP60	Guangxi, China	Indica	C	AA	AA	CC	/	In	TT	CC	GG	GC	GC
Ce13-8	Guangxi, China	Indica	R	AA	AA	CC	/	In	CC	TT	GG	TT	GC
Ce253	Guangxi, China	Indica	R	AA	AA	CC	/	In	CC	TT	TT	GC	GC
Ce253-P	Guangxi, China	Indica	R	AA	GG	TT	/	In	CC	TT	TT	TT	GC
Changgui9	Guangxi, China	Indica	R	AA	GG	TT	/	In	CC	TT	TT	TT	GC
Chenghui177	Sichuan, China	Indica	R	AA	AA	CC	/	In	CC	TT	TT	TT	GC
Chenghui178	Sichuan, China	Indica	R	AA	AA	CC	/	In	TT	CC	TT	GC	GC
Chenghui19	Sichuan, China	Indica	R	AA	AA	CC	/	In	CC	TT	TT	TT	GC
Chenghui218	Sichuan, China	Indica	R	AA	AA	CC	/	In	CC	TT	TT	GC	GC
Chenghui241	Sichuan, China	Indica	R	AA	AA	CC	/	In	CC	TT	TT	GC	GC
Chenghui3203	Sichuan, China	Indica	R	AA	AA	CC	/	In	CC	TT	TT	TT	GC
Chenghui5018	Sichuan, China	Indica	R	AA	AA	CC	/	In	TT	CC	TT	GC	GC
Chenghui5046	Sichuan, China	Indica	R	AA	AA	CC	/	In	TT	CC	TT	GC	GC
Chenghui708	Sichuan, China	Indica	R	AA	AA	CC	/	In	CC	TT	TT	GC	GC
Chenghui727	Sichuan, China	Indica	R	AA	AA	CC	/	In	CC	TT	TT	TT	GC
Dayu23	Guangxi, China	Indica	C	CC	AA	CC	/	In	TT	CC	GG	TT	GC
Duoxi1	Sichuan, China	Indica	R	AA	AA	CC	/	In	CC	TT	TT	GC	GC
Efengsimiao	Hubei, China	Indica	C	AA	AA	CC	/	In	CC	TT	TT	TT	AT
F512	Guangxi, China	Indica	C	AA	GG	TT	/	In	TT	CC	TT	TT	AT
Fenghui2668	Guangxi, China	Indica	C	AA	AA	CC	/	In	TT	CC	TT	TT	GC
Fu97-066	Jiangsu, China	Indica	R	AA	AA	CC	/	In	CC	TT	TT	GC	GC
Fuhui576	Sichuan, China	Indica	R	AA	AA	CC	/	In	CC	TT	TT	TT	GC
Fuhui673	Fujian, China	Indica	R	AA	GG	TT	/	In	TT	CC	TT	GC	GC
Fuhui838	Sichuan, China	Indica	R	AA	AA	CC	/	In	CC	TT	TT	TT	GC
FuyiB	Fujian, China	Indica	B	CC	AA	CC	/	In	TT	CC	GG	GC	GC
Gang46B	Sichuan, China	Indica	B	CC	AA	CC	/	In	TT	CC	GG	GC	GC
Gangxiangzhan1	Jiangxi, China	Indica	C	AA	GG	TT	/	In	CC	TT	TT	TT	AT
Ganhui319	Jiangxi, China	Indica	R	AA	AA	CC	/	In	CC	TT	GG	TT	GC
GR076	Anhui, China	Indica	R	CC	AA	CC	/	In	TT	CC	GG	TT	GC
Guang8B	Guangdong, China	Indica	B	AA	AA	CC	/	In	CC	TT	TT	TT	GC
Guanghui1288	Guangdong, China	Indica	R	AA	AA	CC	/	In	CC	TT	TT	TT	GC
Guanghui169	Guangdong, China	Indica	R	AA	AA	CC	/	In	TT	CC	TT	GC	GC
Guanghui308	Guangdong, China	Indica	R	AA	AA	CC	/	In	CC	TT	GG	TT	GC
Guanghui3618	Guangdong, China	Indica	R	AA	AA	CC	/	In	CC	TT	TT	GC	GC
GufengB	Fujian, China	Indica	B	CC	AA	CC	/	In	TT	CC	GG	TT	GC
Gui100	Guangxi, China	Indica	R	AA	AA	CC	/	In	CC	TT	TT	TT	GC
Gui1439	Guangxi, China	Indica	R	AA	AA	CC	/	In	CC	TT	GG	GC	GC
Gui3158	Guangxi, China	Indica	R	AA	AA	CC	/	In	CC	TT	TT	TT	GC
Gui316	Guangxi, China	Indica	R	AA	AA	CC	/	In	TT	CC	TT	GC	GC
Gui501	Guangxi, China	Indica	R	AA	AA	CC	/	In	TT	CC	TT	GC	GC
Gui582	Guangxi, China	Indica	R	CC	AA	CC	/	In	TT	CC	TT	TT	GC
Gui7571	Guangxi, China	Indica	R	AA	AA/GG	TT/CC	/	In	CC	TT	TT	TT	GC
Gui774	Guangxi, China	Indica	R	CC	AA	CC	/	In	TT	CC	GG	TT	GC
Gui795	Guangxi, China	Indica	R	CC	AA	CC	/	In	TT	CC	TT	TT	GC
Gui826	Guangxi, China	Indica	R	AA	AA	CC	/	In	TT	CC	TT	GC	GC
Gui965	Guangxi, China	Indica	R	AA	AA	CC	/	In	CC	TT	TT	GC	GC
Gui99	Guangxi, China	Indica	R	AA	AA	CC	/	In	TT	CC	TT	TT	GC
Guihui553	Guangxi, China	Indica	R	AA	GG	TT	/	In	TT	CC	TT	GC	AT
Guijing1	Guangxi, China	Indica	C	AA	GG	TT	/	In	CC	TT	TT	TT	GC
GuilinR	Guangxi, China	Indica	R	AA	GG	TT	/	In	CC	TT	TT	TT	AT
Guixiang18	Guangxi, China	Indica	C	AA	GG	TT	/	In	CC	TT	TT	TT	AT
Guixiang99	Guangxi, China	Indica	C	AA	AA	CC	/	In	CC	TT	TT	TT	GC
Guiyefeng	Guangxi, China	Indica	C	AA	GG	TT	/	In	CC	TT	TT	TT	AT
Guiyu11	Guangxi, China	Indica	C	AA	AA	CC	/	In	CC	TT	TT	TT	GC
Guiyu12	Guangxi, China	Indica	C	AA	AA	CC	/	In	CC	TT	TT	TT	GC
Guiyu9	Guangxi, China	Indica	C	AA	AA	CC	/	In	CC	TT	TT	TT	GC
Gumei4	Sichuan, China	Indica	C	CC	AA	CC	/	In	TT	CC	GG	GC	GC
Hai84	Guangxi, China	Indica	C	AA	GG	TT	/	In	TT	CC	TT	TT	AT
Hanhui15	Shanghai, China	Indica	R	AA	AA	CC	/	In	CC	TT	TT	GC	GC
Hanhui2	Shanghai, China	Indica	R	AA	AA	CC	/	In	CC	TT	TT	TT	GC
Hanhui37	Shanghai, China	Indica	R	AA	AA	CC	/	In	TT	CC	TT	GC	GC
HengfengB	Guangdong, China	Indica	B	AA	AA	CC	/	In	CC	TT	TT	GC	AT
Hexifengzhan2	Guangxi, China	Indica	C	AA	AA	CC	/	In	CC	TT	TT	TT	GC
Hexin5	Guangxi, China	Indica	C	AA	AA	CC	/	In	CC	TT	TT	TT	GC
Honggui6	Guangxi, China	Indica	C	AA	AA	CC	/	In	TT	CC	TT	GC	GC
Hongnan	Guangxi, China	Indica	C	CC	AA	CC	/	In	TT	CC	GG	GC	GC
HongtaiB	Guangxi, China	Indica	B	CC	AA	CC	CT	In	TT	CC	TT	TT	GC
Huahangsimiao	Guangdong, China	Indica	C	AA	AA	CC	/	Del	CC	TT	TT	TT	GC
Huajingxian74	Guangdong, China	Indica	C	CC	AA	CC	/	In	CC	TT	GG	TT	GC
Huanghuazhan	Guangdong, China	Indica	C	AA	AA	CC	/	In	CC	TT	TT	TT	GC
HuannongB	Guangdong, China	Indica	B	CC	AA	CC	/	In	TT	CC	GG	GC	GC
Huazhan	Guangdong, China	Indica	R	AA	AA	CC	/	In	TT	CC	TT	GC	GC
Huhan1B	Shanghai, China	Indica	B	AA	AA	CC	/	In	TT	CC	TT	TT	AT
Huhan27B	Shanghai, China	Indica	B	AA	GG	TT	/	In	TT	CC	TT	TT	AT
Huhui8258	Sichuan, China	Indica	R	AA	AA	CC	/	In	CC	TT	TT	TT	GC
Huize8	Guangxi, China	Indica	C	AA	AA	CC	/	In	CC	TT	TT	TT	GC
IR58025B	IRRI	Indica	C	AA	GG	TT	CT	In	CC	TT	TT	TT	AT
IR64	IRRI	Indica	C	AA	AA	CC	/	In	TT	CC	GG	GC	GC
IRBB5	IRRI	Indica	R	AA	AA	CC	/	In	CC	TT	TT	TT	GC
IRBB7	IRRI	Indica	R	AA	AA	CC	/	In	TT	CC	TT	TT	GC
Jiangxisimiao	Jiangxi, China	Indica	C	AA	AA	CC	/	In	TT	CC	TT	GC	AT
Jin23B	Hunan, China	Indica	B	AA	AA	CC	/	In	TT	CC	GG	GC	GC
Jingguizhan	Beijing, China	Indica	R	AA	GG	TT	/	In	TT	CC	TT	TT	GC
Jinweiai	Guangxi, China	Indica	C	CC	GG	TT	/	In	TT	CC	GG	GC	GC
Jinxiangnuo	Guangxi, China	Indica	C	CC	AA	CC	/	In	CC	TT	TT	TT	AT
JitianB	Guangdong, China	Indica	B	AA	AA	CC	/	In	CC	TT	TT	GC	GC
Kegui1	Guangxi, China	Indica	C	CC	AA	CC	/	In	TT	CC	GG	TT	GC
KeyuanB	Guangxi, China	Indica	B	AA	AA	CC	CT	In	TT	CC	TT	GC	AT
GX204	Guangxi, China	Indica	C	AA	GG	TT	/	In	TT	CC	TT	TT	AT
L529	Guangxi, China	Indica	C	AA	GG	TT	/	In	TT	CC	TT	TT	AT
LCL	Guangxi, China	Indica	C	AA	AA	CC	CT	In	CC	TT	TT	TT	AT
Lehui188	Sichuan, China	Indica	R	AA	AA	CC	/	In	CC	TT	GG	GC	GC
Liangfaxiangsi	Guangxi, China	Indica	C	AA	GG	TT	/	In	CC	TT	TT	TT	AT
LiangfengB	Guangxi, China	Indica	B	AA	AA	CC	/	In	CC	TT	TT	GC	GC
Lianjian33	China	Indica	C	AA	AA	CC	/	In	CC	TT	TT	TT	GC
Lixiang2	Guangxi, China	Indica	C	AA	AA	CC	/	In	TT	CC	TT	TT	AT
LongtepuB	Fujian, China	Indica	B	CC	AA	CC	/	In	TT	CC	GG	TT	GC
Luoyang69	Hubei, China	Indica	C	AA	AA	CC	/	In	TT	CC	TT	TT	GC
LY58	Guangxi, China	Indica	S	AA	GG	TT	/	In	TT	CC	TT	TT	GC
Mabayouzhan	Guangdong, China	Indica	C	AA	AA	CC	/	In	CC	TT	TT	TT	AT
Maguzi	Guangxi, China	Indica	C	CC	AA	CC	/	In	TT	CC	GG	TT	GC
MeiB	Guangxi, China	Indica	B	CC	AA	CC	CT	In	TT	CC	GG/TT	GC	GC
Meixiangzhan2	Guangdong, China	Indica	C	AA	GG	TT	/	In	CC	TT	TT	TT	AT
Mianhui725	Sichuan, China	Indica	R	AA	AA	CC	/	In	CC	TT	TT	TT	GC
Minghui63	Fujian, China	Indica	R	AA	AA	CC	/	In	CC	TT	TT	GC	GC
Minghui86	Fujian, China	Indica	R	AA	AA	CC	/	In	TT	CC	TT	TT	GC
Mingyuesimiao	Guangxi, China	Indica	C	AA	GG	TT	/	In	CC	TT	TT	TT	GC
Minhui3301	Fujian, China	Indica	R	AA	AA	CC	/	In	CC	TT	TT	GC	GC
Nantehao	Jiangxi, China	Indica	C	CC	AA	CC	/	In	TT	CC	GG	GC	GC
Neihui99-14	Sichuan, China	Indica	R	AA	AA	CC	/	In	TT	CC	TT	GC	GC
Quan9311B	Anhui, China	Indica	B	AA	AA	CC	/	In	TT	CC	TT	TT	GC
R071	Anhui, China	Indica	R	AA	AA	CC	/	In	TT	CC	TT	GC	GC
R087	Guangxi, China	Indica	R	AA	AA	CC	/	In	TT	CC	TT	TT	GC
R1002	Jiangxi, China	Indica	R	AA	GG	TT	/	In	TT	CC	TT	TT	GC
R1178	Guangdong, China	Indica	R	AA	No amplification	CC	/	In	CC	TT	TT	TT	GC
R123	Guangxi, China	Indica	R	AA	AA	CC	/	In	CC	TT	TT	GC	AT
R147	Sichuan, China	Indica	R	AA	AA	CC	CT	In	CC	TT	TT	GC	GC
R165	Guangxi, China	Indica	R	AA	AA	CC	/	In	CC	TT	TT	GC	GC
R1768	Guangxi, China	Indica	R	AA	AA	CC	/	In	CC	TT	TT	GC	GC
R1866	Guangxi, China	Indica	R	AA	AA	CC	/	In	CC	TT	TT	GC	GC
R1869	Guangxi, China	Indica	R	AA	AA	CC	/	In	CC	TT	TT	GC	GC
R273	Guangxi, China	Indica	R	AA	AA	CC	/	In	CC	TT	TT	GC	GC
R287	Guangxi, China	Indica	R	AA	GG	TT	/	Del	CC	TT	GG	GC	AT
R319	Sichuan, China	Indica	R	AA	AA	CC	/	In	CC	TT	GG	TT	GC
R386	Anhui, China	Indica	R	AA	AA	CC	/	In	TT	CC	TT	GC	GC
R390	Guangdong, China	Indica	R	AA	AA	CC	/	In	CC	TT	TT	GC	GC
R398	Fujian, China	Indica	R	AA	AA	CC	/	In	CC	TT	TT	TT	GC
R402	Hunan, China	Indica	R	AA	AA	CC	/	In	CC	TT	GG	GC	GC
R463	Sichuan, China	Indica	R	CC/AA	AA	CC	/	In	TT	CC	GG	GC	GC
R5	Guangxi, China	Indica	R	AA	AA	CC	/	In	CC	TT	TT	GC	GC
R527	Jiangxi, China	Indica	R	AA	AA	CC	/	In	CC	TT	TT	GC	GC
R534	Guangdong, China	Indica	R	AA	AA	CC	/	In	TT	CC	TT	TT	GC
R55	Guangdong, China	Indica	R	AA	AA	CC	/	In	TT	CC	TT	TT	GC
R5618	Guangdong, China	Indica	R	AA	Unidentified	TT	/	In	CC	TT	TT	GC	GC
R5867	Jiangxi, China	Indica	R	AA	AA	CC	/	In	TT	CC	TT	TT	GC
R629	Guangxi, China	Indica	R	AA	AA	CC	/	In	CC	TT	TT	GC	GC
R65	Guangxi, China	Indica	R	AA	GG	TT	/	In	CC	TT	TT	TT	GC
R7116	Guangdong, China	Indica	R	AA	AA	CC	/	In	No amplification	No amplification	TT	TT	GC
R7118	Guangxi, China	Indica	R	AA	AA	CC	/	In	CC	TT	GG	GC	GC
R789	Guangxi, China	Indica	R	AA	AA	CC	/	In	CC	TT	TT	GC	GC
R8	Hunan, China	Indica	R	AA	AA	CC	/	In	TT	CC	TT	TT	GC
R822	Jiangxi, China	Indica	R	AA	AA	CC	/	In	CC	TT	TT	TT	GC
R868	Guangxi, China	Indica	R	AA	AA	CC	/	In	CC	TT	TT	TT	GC
R869	Guangxi, China	Indica	R	AA	AA	CC	/	In	CC	TT	TT	GC	GC
R900	Hunan, China	Indica	R	AA	AA	CC	/	In	TT	CC	TT	GC	GC
R9802	Guangdong, China	Indica	R	AA	AA	CC	/	In	CC	TT	TT	GC	GC
R998	Guangdong, China	Indica	R	AA	Unidentified	CC	/	In	CC	TT	TT	GC	GC
Rbasi	Guangxi, China	Indica	R	AA	GG	TT	/	In	CC	TT	TT	TT	AT
Rhaisi	Guangxi, China	Indica	R	AA	GG	TT	/	In	CC	TT	TT	TT	GC
Rongshuixiangnuo	Guangxi, China	Indica	C	AA	GG	TT	/	Del	No amplification	No amplification	TT	GC	AT
RuanfengB	Guangxi, China	Indica	B	AA	GG	TT	/	In	TT	CC	TT	GC	GC
RuanhuaB	Guangdong, China	Indica	B	CC	AA	CC	/	In	TT	CC	GG	GC	GC
Ryousi	Guangxi, China	Indica	R	AA	GG	TT	/	In	CC	TT	TT	TT	AT
SAG-2038	Guangxi, China	Indica	C	AA	AA	CC	/	In	CC	TT	TT	TT	GC
ShaonongB	Guangdong, China	Indica	B	AA	GG	TT	CT	In	CC	TT	TT	TT	AT
Shen95B	Guangdong, China	Indica	B	AA	AA	TT	/	Del	CC	TT	TT	GC	GC
Shen97B	Guangdong, China	Indica	B	CC	AA	CC	/	In	TT	CC	TT	TT	GC
ShengB	Guangdong, China	Indica	B	AA	AA	CC	/	In	CC	TT	TT	TT	GC
Shijiuxiang	Guangdong, China	Indica	C	AA	GG	TT	/	In	CC	TT	TT	TT	AT
Shiyouyuzhu	Jiangxi, China	Indica	R	AA	AA	CC	/	In	CC	TT	TT	TT	GC
Shuhui498	Sichuan, China	Indica	R	AA	AA	CC	/	In	CC	TT	TT	TT	GC
Shuhui527	Sichuan, China	Indica	R	AA	AA	CC	/	In	CC	TT	TT	GC	GC
T-8	Zhejiang, China	Indica	R	AA	AA	CC	/	In	TT	CC	TT	GC	GC
TFB	Guangdong, China	Indica	B	AA	GG	TT	/	In	TT	CC	TT	TT	GC
Taiguoxiangzhan	Thailand	Indica	C	AA	AA	CC	/	In	CC	TT	TT	TT	AT
Taihui187	Sichuan, China	Indica	R	AA	AA	CC	/	In	CC	TT	TT	TT	GC
Taindongxiang	Guangxi, China	Indica	C	CC	AA	CC	/	In	CC	TT	TT	TT	AT
TeTep	Vietnam	indica	C	CC	AA	CC	/	In	TT	CC	GG	GC	GC
TianfengB	Guangdong, China	Indica	B	AA	AA	CC	/	In	TT	CC	GG	GC	GC
V160	Guangxi, China	Indica	C	AA	GG	TT	/	In	CC	TT	TT	TT	AT
WantaiB	Guangxi, China	Indica	B	AA	AA	CC	/	In	CC	TT	TT	GC	AT
WufengB	Guangdong, China	Indica	B	CC	AA	CC	/	In	TT	CC	GG/TT	TT/GC	GC
Wuxianghuangzhan	Guangxi, China	Indica	C	AA	AA	CC	/	In	CC	TT	TT	TT	AT
Xianggengnuo	Guangxi, China	Indica	C	AA	GG	TT	/	Del	No amplification	No amplification	TT	GC	AT
Xiangyaxiangzhan	Guangdong, China	Indica	C	AA	GG	TT	/	In	CC	TT	TT	TT	AT
XianhongB	Guangxi, China	Indica	B	CC	AA	CC	/	In	TT	CC	GG	GC	GC
Yahangjinzhan	Guangxi, China	Indica	C	AA	AA	CC	/	In	CC	TT	TT	TT	GC
Yangdao6	Jiangsu, China	Indica	R	AA	AA	CC	/	In	TT	CC	TT	TT	GC
Yazhan	Jiangxi, China	Indica	R	AA	AA	CC	/	In	TT	CC	TT	GC	GC
YexiangB	Guangxi, China	Indica	B	AA	AA	CC	/	Del	CC	TT	TT	TT	AT
Yihui1577	Sichuan, China	Indica	R	CC	AA	CC	/	In	CC	TT	GG	GC	GC
Yihui3551	Sichuan, China	Indica	R	CC	AA	CC	/	In	TT	CC	GG	GC	GC
Yingxiangsimiao	Jiangxi, China	Indica	C	AA	GG	TT	/	In	CC	TT	TT	TT	AT
YixiangB	Sichuan, China	Indica	B	AA	AA	CC	/	In	CC	TT	TT	TT	AT
YouxiangB	Guangxi, China	Indica	B	AA	GG	TT	/	In	TT	CC	TT	TT	GC
Yu19B	Guangdong, China	Indica	B	AA	AA	CC	/	In	TT	CC	TT	TT/GC	GC
YuB	Guangdong, China	Indica	B	AA	AA	CC	/	In	CC	TT	TT	GC	AT
Yue4B	Hunan, China	Indica	B	AA	AA	CC	/	In	CC	TT	TT	GC	GC
Yuebiao5	Guangdong, China	Indica	C	AA	AA	CC	/	In	CC	TT	TT	TT	GC
YuefengB	Guangdong, China	Indica	B	AA	AA	CC	CT	In	CC	TT	TT	TT	AT
Yuehesimiao	Guangdong, China	Indica	R	AA	AA	CC	/	In	CC	TT	TT	TT	GC
Yuehui9822	Guangdong, China	Indica	R	AA	AA	CC	/	In	CC	TT	TT	GC	GC
ZhenfengB	Guangdong, China	Indica	B	AA	GG	TT	/	In	CC/TT	CC/TT	TT	TT	GC
Zhenguiai	Guangdong, China	Indica	C	CC	AA	CC	/	In	CC	TT	GG	TT	GC
Zhenhui084	Jiangsu, China	Indica	R	AA	AA	CC	/	In	TT	CC	TT	GC	GC
Zhenshan97B	Zhejiang, China	Indica	B	CC	AA	CC	/	In	TT	CC	GG	GC	GC
Zhong4188	Guangdong, China	Indica	C	AA	AA	CC	/	In	CC	TT	GG	GC	GC
Zhong9B	Zhejiang, China	Indica	B	AA	AA	CC	/	In	TT	CC	GG	GC	GC
Zhonghuasimiao	Guangdong, China	Indica	R	AA	AA	CC	/	In	CC	TT	TT	TT	GC
Zhongxian2503	Anhui, China	Indica	R	AA	GG	TT	/	In	CC	TT	TT	TT	GC
Zhongzhe2B	Zhejiang, China	Indica	B	AA	AA	CC	CT	In	CC	TT	TT	TT	GC
ZhongzheB	Zhejiang, China	Indica	B	AA	GG	TT	/	In	CC	TT	TT	TT	AT
Zihui100	Anhui, China	Indica	R	CC	AA	CC	/	In	CC	TT	GG	GC	GC
1 B, Maintainer Line; C, Conventional rice, R, Restoring Line

## Sheet: Table S3
Supplementary Table S3 Analysis of gene diversity
Gene	Number of allele(Haptpye)	PIC	Major allele(hapotype) frequency	Min allele(hapotype) frequency	High-quality allele (hapotype) frequency
gs3	2	0.28	0.83	0.17	0.83
GW7TFA	3	0.32	0.79	0.0007	0.02
GW8	3	0.15	0.92	0.05	0.08
Chalk5	2	0.48	0.6	0.4	0.6
Wxb	2	0.34	0.79	0.21	0.79
ALK	2	0.4	0.72	0.28	0.72
fgr(E7)	2	0.32	0.78	0.2	0.2

## Sheet: Table S4
Supplementary Table S4 The genotype of targeted genes and rice grain quality in 69 elite parental lines
Variety	Genotype							Phenotype								Breeding time (year)
	gs3	gw8	GW7	Chalk5	Wx	ALK	FGR	Rice grain length (mm)	Rice grain width (mm)	Rice grain length-width ratio	Chalkiness grain rate (%)	Grain chalkiness degree (%)	ASV (grade)	AC (%)	GC (mm)
R796	GS3	GW8	gw7	Chalk5	Wxb	ALKTT	FGR	5.951	2.419	2.465	15	2.45	7	16.6	67	2015
GR076	GS3	GW8	gw7	Chalk5	Wxa	ALKTT	FGR	5.949	2.101	2.846	18	4.32	7	22.8	31.5	2010
R774	GS3	GW8	gw7	Chalk5	Wxa	ALKTT	FGR	6.262	2.317	2.707	16	5.1	7	25.9	35	2015
HJX74	GS3	GW8	gw7	chalk5	Wxa	ALKTT	FGR	5.863	2.178	2.695	25	10.6	7	23.4	31.5	2000
Kegui1	GS3	GW8	gw7	Chalk5	Wxa	ALKTT	FGR	5.543	2.754	2.017	97	19.7	7	23.2	26.5	1982
Zhenzhuai	GS3	GW8	gw7	chalk5	Wxa	ALKTT	FGR	5.531	2.343	2.369	17	4.95	7	22.8	25	1962
BoⅢB	GS3	GW8	gw7	Chalk5	Wxb	ALKGC	FGR	5.861	2.056	2.862	12	1.44	2	9.3	81	2004
WufengB	GS3	GW8	gw7	Chalk5	Wxb	ALKGC	FGR	5.893	2.107	2.804	2	0.29	2	12.3	85.5	2009
Yue4B	GS3	GW8	gw7	chalk5	Wxb	ALKGC	FGR	6.503	1.983	3.286	5	1.39	2	10.8	79.5	1999
ShanB	GS3	GW8	gw7	Chalk5	Wxa	ALKGC	FGR	5.65	2.566	2.212	91	22.82	3	22	58.5	1989
Kumingxiaobaigu	GS3	GW8	gw7	Chalk5	Wxa	ALKGC	FGR	5.116	2.571	1.999	81	41.23	3.33333	17.2642	36.5	Before 1990
BoB	GS3	GW8	gw7	Chalk5	Wxa	ALKGC	FGR	5.493	2.229	2.468	17	4.15	5.2	21.1	30.5	1989
Gumei4	GS3	GW8	gw7	Chalk5	Wxa	ALKGC	FGR	5.511	2.687	2.057	98	25.89	5	24	31.5	1982
Hongnanzao	GS3	GW8	gw7	Chalk5	Wxa	ALKGC	FGR	5.538	2.604	2.133	69	12.56	5.4	21.6	65	Before 1990
Nantehao	GS3	GW8	gw7	Chalk5	Wxa	ALKGC	FGR	5.625	2.55	2.214	97	27.95	3.8	23.6	45	1934
QiuB	GS3	gw8-Amol	gw7	Chalk5	Wxa	ALKGC	FGR	5.6	1.8	3.11111	11	4.2	5.2	22.1	43	2003
MeiB	GS3	gw8-Amol	gw7	Chalk5	Wxa	ALKGC	FGR	5.479	1.667	3.287	11	4.44	5.3	21.5	27.5	2003
FengtianB	gs3	gw8-Amol	gw7	Chalk5	Wxb	ALKGC	FGR	6.4	1.9	3.36842	3	0.4	3.5	14.5	85	2013
KeyuanB	gs3	gw8-Amol	gw7	chalk5	Wxb	ALKGC	fgr	6.4	1.8	3.55556	11	4.5	5.3	13.9	70	2020
Guang8B	gs3	GW8	gw7	chalk5	Wxb	ALKTT	FGR	6.367	1.686	3.8	11	4.52	7	11.9	87	2010
XifeiB	gs3	GW8	gw7	Chalk5	Wxb	ALKGC	fgr	4.964	2.342	2.129	6	1.34	2.8	14.5	79.5	2005
YixiangB	gs3	GW8	gw7	chalk5	Wxb	ALKTT	fgr	7.175	2.351	3.057	2	0.96	7	13.1	74	2001
R838	gs3	GW8	gw7	chalk5	Wxb	ALKTT	FGR	6.843	2.341	2.932	5	1.62	7	13.3	50.5	1998
Fuhui838	gs3	GW8	gw7	chalk5	Wxb	ALKTT	FGR	6.916	2.616	2.647	10	2.25	7	13.9	71	1996
IRBB5	gs3	GW8	gw7	chalk5	Wxb	ALKTT	FGR	6.626	2.073	3.212	6	0.85	7	16.2	57	2001
Lixiang2	gs3	GW8	gw7	Chalk5	Wxb	ALKTT	fgr	6.872	1.917	3.593	2	0.19	7	15.7	62.5	2020
R5867	gs3	GW8	gw7	Chalk5	Wxb	ALKTT	FGR	7.118	2.202	3.242	3	0.79	7	15.3	55	2011
R7571	gs3	GW8	gw7	chalk5	Wxb	ALKTT	FGR	6.691	2.127	3.15	10	2.34	7	18.1	63.5	2015
R087	gs3	GW8	gw7	Chalk5	Wxb	ALKTT	FGR	7.104	2.213	3.225	3	0.55	7	15.2	65.5	2011
Bing4115	gs3	GW8	gw7	Chalk5	Wxb	ALKTT	FGR	6.715	2.177	3.092	0	0	6.7	14	69	2011
Gui99	gs3	GW8	gw7	Chalk5	Wxb	ALKTT	FGR	6.763	1.948	3.482	18	4.59	6.2	16.4	66	1994
GuiR100	gs3	GW8	gw7	chalk5	Wxb	ALKTT	FGR	6.174	1.66	3.743	2	0.23	7	16.5	63.5	2011
Yahui2155	gs3	GW8	gw7	chalk5	Wxb	ALKTT	FGR	7.497	2.376	3.171	26	3.65	6	16.9	74	2009
Guiyu9	gs3	GW8	gw7	chalk5	Wxb	ALKTT	FGR	7	1.916	3.667	12	3.29	7	17.9	58.5	2014
Hexin5	gs3	GW8	gw7	chalk5	Wxb	ALKTT	FGR	6.546	1.814	3.617	4	0.76	7	16.3	69	2016
Heinuo	gs3	GW8	gw7	Chalk5	Wxb	ALKTT	FGR	5.673	2.182	2.614	100	74.76	6	2.2	99.5	2001
Taiguoxiaoxiangzhan	gs3	GW8	gw7	chalk5	Wxb	ALKTT	fgr	6.686	1.835	3.657	10	2.41	7	16.3	61.5	2001
R534	gs3	GW8	gw7	Chalk5	Wxb	ALKTT	FGR	6.433	1.914	3.371	2	0.1	7	16.5	63.5	2009
C56	gs3	GW8	gw7	chalk5	Wxb	ALKTT	FGR	6.811	1.948	3.504	4	0.73	7	14.3	57.5	2010
Zinuo	gs3	GW8	gw7	Chalk5	Wxb	ALKTT	FGR	6.446	2.132	3.027	22	4.73	6.3	10.8	65.5	2010
Luoyang69	gs3	GW8	gw7	Chalk5	Wxb	ALKTT	FGR	7.078	2.305	3.081	2	0.12	6.9	15.1	65.5	2012
G2	gs3	GW8	gw7	chalk5	Wxb	ALKTT	FGR	7.27	2.036	3.591	4	1.1	7	16.2	63.5	2010
R138	gs3	GW8	gw7	chalk5	Wxa	ALKTT	FGR	6.468	1.88	3.462	3	0.25	2.3	21.1	79	2004
R318	gs3	GW8	gw7	Chalk5	Wxa	ALKTT	FGR	6.874	2.311	2.979	5	1.52	7	20.1	60	2010
R319	gs3	GW8	gw7	chalk5	Wxa	ALKTT	FGR	6.698	2.277	2.947	11	4.05	7	25.5	50.5	2010
R998	gs3	GW8	gw7	chalk5	Wxb	ALKGC	FGR	6.324	1.987	3.192	5	1.44	2	14.9	87.5	2003
Gui316	gs3	GW8	gw7	Chalk5	Wxb	ALKGC	FGR	7.691	2.232	3.459	8	2.3	2	15.3	84.5	2014
186B	gs3	GW8	gw7	chalk5	Wxb	ALKGC	fgr	6.679	1.942	3.448	4	1.09	3	11.7	78.5	2016
Yu19B	gs3	GW8	gw7	Chalk5	Wxb	ALKGC	FGR	5.344	1.987	2.699	95	30.77	2	10.3	74.5	2010
R273	gs3	GW8	gw7	chalk5	Wxb	ALKGC	FGR	6.579	2.004	3.299	1	0.33	2	12.8	78	2004
Ce253	gs3	GW8	gw7	chalk5	Wxb	ALKGC	FGR	6.612	2.012	3.298	1	0.33	2	12.6	97.5	2003
Duoxi1	gs3	GW8	gw7	chalk5	Wxb	ALKGC	FGR	6.695	2.076	3.235	2	0.07	2	14.2	100	1995
Gui501	gs3	GW8	gw7	Chalk5	Wxb	ALKGC	FGR	6.789	2.141	3.188	21	6.83	2	15.4	65.5	2015
Gui826	gs3	GW8	gw7	Chalk5	Wxb	ALKGC	FGR	7.39	2.041	3.63	17	3.98	2.1	14.4	94.5	2015
Huazhan	gs3	GW8	gw7	Chalk5	Wxb	ALKGC	FGR	6.443	1.922	3.369	9	2.65	2	15.1	60	2008
Minghui	gs3	GW8	gw7	chalk5	Wxb	ALKGC	FGR	6.752	2.154	3.143	7	0.82	2	13.1	85.5	1992
R629	gs3	GW8	gw7	chalk5	Wxb	ALKGC	FGR	6.822	2.102	3.253	2	0.34	2	12.9	71.5	2009
TianfengB	gs3	GW8	gw7	Chalk5	Wxa	ALKGC	FGR	6.519	2.103	3.109	7	1.2	3	25.7	71	2007
ZhenfengB	gs3	GW8	gw7	Chalk5	Wxa	ALKGC	FGR	6.504	1.748	3.732	3	0.78	3	21.6	81	2003
Zhong9B	gs3	GW8	gw7	Chalk5	Wxa	ALKGC	FGR	6.297	1.994	3.168	0	0	3	21.4	55	2003
R1439	gs3	GW8	gw7	chalk5	Wxa	ALKGC	FGR	6.644	1.895	3.523	12	3.24	2.9	24.4	89.5	2009
BP60	gs3	GW8	gw7	Chalk5	Wxa	ALKGC	FGR	6.759	2.096	3.237	16	4.76	2.3	22.4	51.5	2003
Ⅱ-32B	GS3	GW8	GW7TFA	Chalk5	Wxa	ALKTT	FGR	5.917	2.446	2.42	28	6.48	7	21	41.5	1992
02428	GS3	GW8	GW7TFA	Chalk5	Wxb	ALKGC	FGR	4.48	2.835	1.597	75	26.07	2	12.4	82.5	1985
Jinweiai	GS3	GW8	GW7TFA	Chalk5	Wxa	ALKGC	FGR	5.358	2.563	2.095	88	21.44	3	25.9	96.5	1986
ZhongzheB	gs3	GW8	GW7TFA	chalk5	Wxb	ALKTT	fgr	6.677	1.938	3.457	3	0.62	7	14.2	65.5	2000
Meixiangzhan2	gs3	GW8	GW7TFA	chalk5	Wxb	ALKTT	fgr	7.258	1.678	4.343	12	3.68	7	16.1	50.5	2002
GX204	gs3	GW8	GW7TFA	Chalk5	Wxb	ALKTT	fgr	8.021	1.859	4.335	0	0	7	17	63	2012
Guijing1	gs3	GW8	GW7TFA	chalk5	Wxb	ALKTT	FGR	7.508	1.755	4.364	10	2.43	7	16.8	51	1992
AC, amylose content; GT, gelatinization temperature, which was identified by measuring the alkali spreading value (ASV); GC, gel consistency.

## Sheet: Table S5
Supplementary Table S5 The average effect of GS3 alleles on grain shape and chalkiness
Allele	Rice length (mm)	Rice width (mm)	Length−width ratio	Chalkiness grain rate(%)	Chalkiness degree(%)	GT(ASV)	AC(%)	GC(mm)
gs3	6.71255	2.03969	3.33463	10.8571	3.88286	5.00612	15.7959	70.2449
GS3	5.65615	2.3388	2.48221	43.65	12.3735	4.81167	19.9782	51.025

## Sheet: Table S6
Supplementary Table S6 The breeding effect of the fgr genes in rice fragrance
Original parent	Improved line	fgr allele	2-AP content (mg/kg)
Lianjian33		FGR	0.0478315
MeiB		FGR	0.0376617
R138		FGR	0.0348498
R998		FGR	0.0706469
Huazhan		FGR	0.0259097
R582		FGR	0.0635364
Guiyu9		FGR	0.0135387
Taiguoxiaoxiangzhan		fgr(E7)	0.423786
Tiandongxiang		fgr(E7)	2.86701
Xiangdaowan		fgr(E7)	2.7781
Guiyefeng		fgr(E7)	1.08132
Basmati370		fgr(E7)	2.82006
IR58025B		fgr(E7)	0.882964
Jiangxisimiao		fgr(E7)	0.683844
YixiangB		fgr(E7)	1.59309
Daohuaxiang		fgr(E7)	2.80995
YXB		fgr(E7)	0.487103
ZhongzheB		fgr(E7)	0.26891
GX204		fgr(E7)	0.46699
LCL		fgr(E7)	0.439537
MeiB		FGR	0.0376617
	D99	fgr(E7)	0.219323
R998		FGR	0.0706469
	DR998-1	fgr(E7)	0.452342
	DR998-2	fgr(E7)	0.174473
Huazhan		FGR	0.0259097
	Dhuazhan-1	fgr(E7)	0.301743
	Dhuazhan-2	fgr(E7)	0.29488
R582		FGR	0.0635364
	DR582-1	fgr(E7)	0.112226
	DR582-2	fgr(E7)	0.29488
Guiyu9		FGR	0.0135387
	DGuiyu9-1	fgr(E7)	0.211664
	DGuiyu9-2	fgr(E7)	0.699384

## Sheet: Table S7
Supplementary Table S7 Comparison of rice grain quality in improved line rice and parents
Original parent	Improved line	gs3	GW7	gw8	Chalk5	ALK	Wx	Rice grain length (mm)	Standard deviation of rice grain length	Rice grain width (mm)	Standard deviation of rice grain width	Rice grain length-width ratio	Chalkiness grain rate (%)	Grain chalkiness degree (%)	GC (mm)	ASV (grade)	AC (%)
II-32B		GS3	gw7	GW8	Chalk5	ALKGC	Wxa	6.087	0.121	2.71	0.111	2.249	13.155	1.76	25	4.5	25.025
	DII-32B	gs3	GW7TFA	GW8	Chalk5	ALKTT	Wxb	8.248	0.421	1.842	0.061	4.48	7.895	1.9	80	6.5	16.885
ShanB		gs3	gw7	GW8	Chalk5	ALKGC	Wxb	5.945	0.088	2.816	0.075	2.112	86.845	25.685	33	4.5	25.645
	DShanB	gs3	GW7TFA	GW8	chalk5	ALKTT	Wxb	7.748	0.289	1.925	0.039	4.025	4.21	1.015	89	6.7	16.645
BoIIIB		GS3	gw7	GW8	Chalk5	ALKGC	Wxb	6.204	0.203	2.425	0.102	2.561	3.16	0.475	79.5	1.5	14.8833
	DBoIIIB	gs3	GW7TFA	GW8	Chalk5	ALKTT	Wxb	8.623	0.391	1.925	0.137	4.494	1.05	0.42	81	6.8	16.2933
R998		gs3	gw7	GW8	chalk5	ALKGC	Wxb	6.843	0.236	2.221	0.072	3.082	1.58	0.29	96	2	15.144
	DR998	gs3	GW7TFA	GW8	chalk5	ALKTT	Wxb	9.175	0.314	1.933	0.071	4.751	0.525	0.145	82.5	6	17.74
R582		gs3	gw7	GW8	chalk5	ALKTT	Wxb	5.836	0.209	2.391	0.126	2.446	13.155	3.275	79.5	7	18.3967
	DR582	gs3	GW7TFA	GW8	chalk5	ALKTT	Wxb	8.041	0.219	1.727	0.083	4.664	1.05	0.115	80.5	7	17.62
R402		gs3	gw7	GW8	chalk5	ALKGC	Wxlv	7.111	0.222	2.393	0.158	2.979	35.26	10.49	51	3.2	28.045
	DR402	gs3	GW7TFA	GW8	chalk5	ALKTT	Wxb	9.142	0.222	2.091	0.059	4.376	8.95	2.325	95	6	17.67
R534		gs3	gw7	GW8	Chalk5	ALKTT	Wxb	6.887	0.269	2.154	0.101	3.204	2.11	0.685	67.5	7	19.4967
	DR534	gs3	GW7TFA	GW8	Chalk5	ALKTT	Wxb	8.305	0.39	1.912	0.065	4.347	2.105	0.91	97.5	6	16.345
Gui3158		gs3	gw7	GW8	chalk5	ALKTT	Wxb	6.879	0.161	2.26	0.038	3.045	8.945	2.13	94.5	7	21.145
	DGui3158	gs3	GW7TFA	GW8	chalk5	ALKTT	Wxb	8.917	0.327	1.898	0.053	4.701	3.16	0.615	85	6.5	18.76
Guiyu9		gs3	gw7	GW8	chalk5	ALKTT	Wxb	7.623	0.187	2.041	0.148	3.751	4.21	0.68	78	2	20.16
	DGuiyu9	gs3	GW7TFA	GW8	Chalk5	ALKTT	Wxb	9.101	0.286	1.972	0.099	4.627	1.58	0.175	92	6.5	17.57
Hexin5		gs3	gw7	GW8	chalk5	ALKTT	Wxb	7.157	0.136	2.017	0.071	3.552	2.635	0.625	85	7	18.485
	DHexin5	gs3	GW7TFA	GW8	Chalk5	ALKTT	Wxb	8.217	0.349	1.821	0.064	4.516	2.63	0.46	100	6.5	16.375
TeB		GS3	gw7	GW8	Chalk5	ALKTT	Wxa	6.045	0.265	2.843	0.075	2.127	100	45.305	36	7	24.7067
	D123	gs3	GW7TFA	GW8	Chalk5	ALKTT	Wxb	8.184	0.287	1.979	0.075	4.138	7.895	1.69	89	6.5	17.2333
	D129	gs3	GW7TFA	GW8	Chalk5	ALKTT	Wxb	7.884	0.205	1.989	0.064	3.968	11.58	2.435	83	6.5	18.52
MeiB		GS3	gw7	gw8				6.355	0.186	2.07	0.123	3.081
	D93	gs3	gw7	gw8				7.266	0.13	2.293	0.098	3.172
	D99	gs3	GW7TFA	gw8				7.434	0.246	1.702	0.061	4.372
YXB		gs3	gw7	gw8				6.667	0.22	1.954	0.1	3.412
	D141	gs3	GW7TFA	gw8				7.735	0.26	1.888	0.1	4.102
	D163	gs3	GW7TFA	gw8				7.518	0.31	1.795	0.082	4.198
GX204		gs3	GW7TFA	GW8	Chalk5	ALKTT	Wxb	9.366	0.332	1.924	0.082	4.875	5.79	1.045	93.5	7	19.11
TFB		gs3	GW7TFA	GW8	Chalk5	ALKTT	Wxb	8.14	0.139	1.965	0.079	4.148	0	0	76.5	6	15.65
